# Supplementary material for: Long-Lived CD4+IFN-γ+ T Cells rather than Short-Lived CD4+IFN-γ+IL-10+ T Cells Initiate Rapid IL-10 Production To Suppress Anamnestic T Cell Responses during Secondary Malaria Infection
Source: J Immunol. 2016 Sep 14;197(8):3152–64. doi: 10.4049/jimmunol.1600968 (PMC5055201; doi:10.4049/jimmunol.1600968)
Supplement: Data Supplement [file JI_1600968.zip]

Archive with 2 entries (2 files):
- JI_1600968_Supplemental_Figure_1.pdf
- manifest.xml
